# Supplementary material for: Management of Preschool Wheezing: Guideline from the Emilia-Romagna Asthma (ERA) Study Group
Source: J Clin Med. 2022 Aug 15;11(16):4763. doi: 10.3390/jcm11164763 (PMC9409690; doi:10.3390/jcm11164763)
Supplement: Supplementary file 1 [file jcm-11-04763-s001.zip]

Archive with 1 entries (1 files):
- jcm-1841734-supplementary.pdf
